# Supplementary material for: Specificity Testing for NGT PCR-Based Detection Methods in the Context of the EU GMO Regulations
Source: Foods. 2023 Nov 28;12(23):4298. doi: 10.3390/foods12234298 (PMC10706100; doi:10.3390/foods12234298)
Supplement: Supplementary file 1 [file foods-12-04298-s001.zip]

Archive with 7 entries (7 files):
- Figure S1.pptx
- Figure S2.pptx
- Table S1 .pdf
- Table S2.pdf
- Table S3 .pdf
- Table S4.pdf
- Table S5.xlsx
