# Supplementary material for: Specificity Testing for NGT PCR-Based Detection Methods in the Context of the EU GMO Regulations
Source: Foods. 2023 Nov 28;12(23):4298. doi: 10.3390/foods12234298 (PMC10706100; doi:10.3390/foods12234298)
Supplement: Supplementary file 1 [file foods-12-04298-s001.zip › Table S5.xlsx]

## Sheet: data primer TQ grf1- 3
Primer grf1-3 - probe [0.200 uM]
Sample number	Sample Name	Cт	Cт Average	Cт SD	Aneling Temperature	Flag
1	0.200_0.200_r1	21424	21424	NaN	60°C	No Flag
2	0.200_0.200_r2	21305		NaN		No Flag
3	0.200_0.200_r3	21493		NaN		No Flag
4	0.200_0.400_r1	21608	21608	NaN		No Flag
5	0.200_0.400_r2	21803		NaN		No Flag
6	0.200_0.400_r3	21313		NaN		No Flag
7	0.200_0.600_r1	21597	21597	NaN		No Flag
8	0.200_0.600_r2	21570		NaN		No Flag
9	0.200_0.600_r3	22134		NaN		No Flag
10	0.400_0.200_r1	20411	20482	NaN		No Flag
11	0.400_0.200_r2	20741		NaN		No Flag
12	0.400_0.200_r3	20482		NaN		One Flag
13	0.400_0.400_r1	20776	20776	NaN		One Flag
14	0.400_0.400_r2	20350		NaN		No Flag
15	0.400_0.400_r3	20900		NaN		No Flag
16	0.400_0.600_r1	20926	20926	NaN		No Flag
17	0.400_0.600_r2	21390		0.3280225		No Flag
18	0.400_0.600_r2	20926		0.3280225		No Flag
19	0.600_0.200_r1	20521	20521	NaN		No Flag
20	0.600_0.200_r2	20610		NaN		No Flag
21	0.600_0.200_r3	20519		NaN		No Flag
22	0.600_0.400_r1	20688	20938	0.4190287		No Flag
23	0.600_0.400_r2	20938		NaN		No Flag
24	0.600_0.400_r1	21280		0.4190287		No Flag
25	0.600_0.600_r1	20311	20839	NaN		No Flag
26	0.600_0.600_r2	20839		NaN		One Flag
27	0.600_0.600_r3	21166		NaN		No Flag
28
29	Primer RG
30	Template	Cт	Cт Mean	Cт SD	Aneling Temperature	Flag
31	grf1_3_1	20205	20575	NaN	62°C	No Flag
32	grf1_3_2	20690		NaN		No Flag
33	grf1_3_3	20575		NaN		One Flag
34	IDTE_r1	Undetermined	und	NaN		One Flag
35	IDTE_r2	Undetermined		NaN		One Flag
36	IDTE_r3	Undetermined		NaN		No Flag
35	col1	21871	21706	NaN	62°C	No Flag
36	col2	21624		NaN		No Flag
37	col3	21706		NaN		No Flag

## Sheet: data grf1-3 Probe
Primer grf1-3 with grf1-3 template
Sample number	Sample Name	Cт	Cт Average	Cт SD	Aneling Temperature	Flag
1	0.100_r1	23950	23927	0.37339807	58°C	No Flag
2	0.100_r2	23927		0.36918834		No Flag
3	0.100_r3	23877		0.40226713		No Flag
4	0.200_r1	23225	23224	0.3728876	58°C	No Flag
5	0.200_r2	23224		0.41389844		No Flag
6	0.200_r3	23143		0.4405091		No Flag
7	0.300_r1	23047	23117	0.47267258	58°C	No Flag
8	0.300_r2	23209		0.53325087		One Flag
9	0.300_r3	23117		0.4445245		No Flag
10	0.100_r1	23953	23953	0.37339807	60°C	No Flag
11	0.100_r2	23936		0.36918834		No Flag																							Comments
12	0.100_r3	23988		0.40226713		No Flag
13	0.200_r1	23333	23333	0.3728876	60°C	No Flag
14	0.200_r2	23351		0.41389844		No Flag
15	0.200_r3	23270		0.4405091		No Flag
16	0.300_r1	23354	23292	0.47267258	60°C	No Flag
17	0.300_r2	23292		0.53325087		One Flag
18	0.300_r3	23225		0.4445245		No Flag
19	0.100_r1	24216	24040	0.37339807	62°C	No Flag
20	0.100_r2	24013		0.36918834		No Flag																				NOSIGNAL	Comments
21	0.100_r3	24040		0.40226713		No Flag
22	0.200_r1	23530	23610	0.3728876	62°C	No Flag
23	0.200_r2	23610		0.41389844		No Flag
24	0.200_r3	23630		0.4405091		No Flag
25	0.300_r1	23219	23219	0.47267258	62°C	No Flag
26	0.300_r2	23578		0.53325087		One Flag
27	0.300_r3	23198		0.4445245		No Flag
28	0.100_r1	24355	24285	0.37339807	64°C	No Flag
29	0.100_r2	24285		0.36918834		No Flag
30	0.100_r3	24234		0.40226713		No Flag
31	0.200_r1	23710	23710	0.3728876	64°C	No Flag
32	0.200_r2	23847		0.41389844		No Flag
33	0.200_r3	23587		0.4405091		No Flag
34	0.300_r1	23760	23760	0.47267258	64°C	No Flag
35	0.300_r2	24035		0.53325087		2 Flags
36	0.300_r3	23736		0.4445245		No Flag
37	0.100_r1	24367	24409	0.37339807	66°C	No Flag
38	0.100_r2	24499		0.36918834		No Flag
39	0.100_r3	24409		0.40226713		No Flag
40	0.200_r1	23792	23983	0.3728876	66°C	No Flag
41	0.200_r2	23983		0.41389844		No Flag
42	0.200_r3	24019		0.4405091		No Flag
43	0.300_r1	23855	23855	0.47267258	66°C	No Flag
44	0.300_r2	24143		0.53325087		One Flag
45	0.300_r3	23068		0.4445245		No Flag
46	0.100_r1	24963	24963	0.37339807	68°C	No Flag
47	0.100_r2	24850		0.36918834		No Flag
48	0.100_r3	24979		0.40226713		No Flag
49	0.200_r1	24263	24305	0.3728876	68°C	No Flag
50	0.200_r2	24334		0.41389844		No Flag
51	0.200_r3	24305		0.4405091		No Flag
52	0.300_r1	24318	24318	0.47267258	68°C	No Flag
53	0.300_r2	24570		0.53325087		One Flag
54	0.300_r3	24185		0.4445245		No Flag
55
56
57
58	Sample Name	Task	Dyes	Cт	Cт SD																			NOISE	SPIKE	NOSIGNAL	Comments
59	idte_r1	NTC	FAM-NFQ-MGB	Undetermined	NaN
60	idte_r2	NTC	FAM-NFQ-MGB	Undetermined	NaN
																								NOISE	SPIKE	NOSIGNAL	Comments
																										com.apldbio.sds.platform.algorithms.ct.EmptyWellFlag@1277685
																										com.apldbio.sds.platform.algorithms.ct.EmptyWellFlag@1277685
																								com.apldbio.sds.platform.algorithms.ct.HighRelativeNoiseFlag@1d621c5	com.apldbio.sds.platform.algorithms.ct.NoiseSpikesFlag@143346f	com.apldbio.sds.platform.algorithms.ct.EmptyWellFlag@1277685
																								NOSIGNAL	Comments
																								com.apldbio.sds.platform.algorithms.ct.EmptyWellFlag@1277685
																								com.apldbio.sds.platform.algorithms.ct.EmptyWellFlag@1277685
																								com.apldbio.sds.platform.algorithms.ct.EmptyWellFlag@1277685

## Sheet: data primer TQ grf8-61
Primer grf8-61- probe [0.200 uM]
Sample number	Sample Name	Cт	Cт Average	Cт SD	Ct %Cv	Aneling Temperature	Flag
1	0.200_0.200_r1	24207	24207	NaN		60°C	2 Flags			24995
2	0.200_0.200_r2	23755		NaN			2 Flags
3	0.200_0.200_r3	24422		NaN			2 Flags
4	0.200_0.400_r1	24016	24769	NaN			3 Flags
5	0.200_0.400_r2	25892		NaN			One Flag
6	0.200_0.400_r3	24769		NaN			2 Flags
7	0.200_0.600_r1	24704	25006	NaN			2 Flags
8	0.200_0.600_r2	25966		NaN			One Flag
9	0.200_0.600_r3	25006		NaN			One Flag
10	0.400_0.200_r1	25032	25000	NaN			One Flag
11	0.400_0.200_r2	24875		NaN			One Flag
12	0.400_0.200_r3	25000		NaN			One Flag
13	0.400_0.400_r1	25084	25084	NaN			One Flag
14	0.400_0.400_r2	24929		NaN			One Flag
15	0.400_0.400_r3	25154		NaN			One Flag																				CTFAIL	Comments
16	0.400_0.600_r1	25315	25005	NaN			One Flag
17	0.400_0.600_r2	25005		0.17889415			2 Flags
18	0.400_0.600_r3	24752		0.17889415			2 Flags
19	0.600_0.200_r1	24437	24650	NaN			2 Flags
20	0.600_0.200_r2	24650		NaN			One Flag
21	0.600_0.200_r3	24993		NaN			One Flag
22	0.600_0.400_r1	25084	24995	0.20073093			One Flag
23	0.600_0.400_r2	24995		NaN			One Flag
24	0.600_0.400_r3	24800		0.20073093			One Flag
25	0.600_0.600_r1	25242	24855	NaN			One Flag
26	0.600_0.600_r2	24855		NaN			2 Flags
27	0.600_0.600_r3	24844		NaN			2 Flags
28
29	Primer RG
30	Template	Cт	Cт Mean	Cт SD	Ct %Cv	Aneling Temperature	Flag
31	grf8_61_1	Undetermined		NaN		62°C	One Flag
32	grf8_61_2	22664	29900.5	NaN			No Flag
33	grf8_61_3	37137		NaN			No Flag
37	IDTE_r1	Undetermined		NaN			One Flag
38	IDTE_r2	Undetermined		NaN			One Flag
39	IDTE_r3	Undetermined		NaN			No Flag

## Sheet: data grf8-61 Probe
Primer grf8-61 with grf8-61 template
Sample number	Sample Name	Cт	Cт Average	Cт SD	Aneling Temperature	Flag
1	0.100_r1	22494	22494	0.59477794	58°C	2 Flags
2	0.100_r2	22489		0.64796966		One Flag
3	0.100_r3	22590		0.60450244		2 Flags
4	0.200_r1	21632	21632	11673425	58°C	3 Flags
5	0.200_r2	21685		0.9728689		3 Flags
6	0.200_r3	20820		14371399		2 Flags
7	0.300_r1	21077	20940	0.9550313	58°C	2 Flags
8	0.300_r2	20891		1380308		3 Flags
9	0.300_r3	20940		1792475		2 Flags
10	0.100_r1	22691	22606	0.59477794	60°C	One Flag
11	0.100_r2	22487		0.64796966		One Flag
12	0.100_r3	22606		0.60450244		One Flag
13	0.200_r1	21757	21618	11673425	60°C	2 Flags
14	0.200_r2	21618		0.9728689		2 Flags
15	0.200_r3	21594		14371399		2 Flags
16	0.300_r1	21628	21363	0.9550313	60°C	2 Flags
17	0.300_r2	21363		1380308		2 Flags
18	0.300_r3	21129		1792475		3 Flags
19	0.100_r1	22707	22600	0.59477794	62°C	One Flag
20	0.100_r2	22571		0.64796966		One Flag
21	0.100_r3	22600		0.60450244		2 Flags
22	0.200_r1	21993	21926	11673425	62°C	One Flag
23	0.200_r2	21926		0.9728689		One Flag
24	0.200_r3	21864		14371399		2 Flags
25	0.300_r1	21248	21248	0.9550313	62°C	2 Flags
26	0.300_r2	21828		1380308		One Flag
27	0.300_r3	20899		1792475		2 Flags
28	0.100_r1	22862	22592	0.59477794	64°C	One Flag
29	0.100_r2	22265		0.64796966		One Flag
30	0.100_r3	22592		0.60450244		One Flag
31	0.200_r1	22242	22093	11673425	64°C	2 Flags
32	0.200_r2	22093		0.9728689		One Flag
33	0.200_r3	21743		14371399		2 Flags
34	0.300_r1	21846	21846	0.9550313	64°C	One Flag
35	0.300_r2	22055		1380308		One Flag
36	0.300_r3	21785		1792475		One Flag
37	0.100_r1	22836	22836	0.59477794	66°C	One Flag
38	0.100_r2	22877		0.64796966		One Flag
39	0.100_r3	22751		0.60450244		One Flag
40	0.200_r1	22107	22231	11673425	66°C	One Flag
41	0.200_r2	22231		0.9728689		One Flag
42	0.200_r3	22353		14371399		One Flag
43	0.300_r1	22217	22217	0.9550313	66°C	One Flag
44	0.300_r2	22475		1380308		One Flag
45	0.300_r3	20913		1792475		4 Flags
46	0.100_r1	24139	24101	0.59477794	68°C	2 Flags
47	0.100_r2	24049		0.64796966		2 Flags
48	0.100_r3	24101		0.60450244		2 Flags
49	0.200_r1	24752	24752	11673425	68°C	2 Flags
50	0.200_r2	24224		0.9728689		2 Flags
51	0.200_r3	24977		14371399		2 Flags
52	0.300_r1	23716	24824	0.9550313	68°C	One Flag
53	0.300_r2	24824		1380308		One Flag
54	0.300_r3	25446		1792475		2 Flags
55
56
57
58	Sample Name	Task	Dyes	Cт	Cт SD
59	IDTE_r1	NTC	FAM-NFQ-MGB	Undetermined	NaN
60	IDTE_r2	NTC	FAM-NFQ-MGB	Undetermined	NaN
61
62
63
64
65
66
67
68
69
70
71
72
73
74
75
76
77
78
79
80
81
82
83
